# Supplementary material for: Multi-Parameter Optical Monitoring Solution Applied to Underground Medium-Voltage Electric Power Distribution Networks
Source: Sensors (Basel). 2023 May 25;23(11):5066. doi: 10.3390/s23115066 (PMC10255439; doi:10.3390/s23115066)
Supplement: Supplementary file 1 [file sensors-23-05066-s001.zip]

Archive with 1 entries (1 files):
- sensors-2380427-supplementary.mp4
